# Supplementary material for: Epstein - Barr Virus Transforming Protein LMP-1 Alters B Cells Gene Expression by Promoting Accumulation of the Oncoprotein ΔNp73α
Source: PLoS Pathog. 2013 Mar 14;9(3):e1003186. doi: 10.1371/journal.ppat.1003186 (PMC3597522; doi:10.1371/journal.ppat.1003186)
Supplement: Table S2 — List of genes that are altered in their expression upon down regulation of ΔNp73α in LCL. (XLSX) [file ppat.1003186.s002.xlsx]

## Sheet: sense_vs_antisense
Symbol	Chr	logFC	logCPM	PValue	FDR	Sense	AS1	AS2
DHRS2	chr14	6.64062	4.05125	2.98106e-09	5.54967e-05	4	3	894
DUSP8	chr11	9.97178	2.6561	4.55563e-09	5.54967e-05	0	2	341
DUOX1	chr15	6.36352	2.82774	6.3712e-08	0.000517427	2	0	384
SYT5	chr19	8.94353	1.62426	2.98105e-07	0.00165981	0	1	167
LOC643201	chr5	8.90884	1.58937	3.40628e-07	0.00165981	0	1	163
SALL3	chr18	8.78038	1.46114	5.56395e-07	0.00225934	0	0	150
GNG4	chr1	8.69132	1.3686	8.10283e-07	0.00245634	0	3	138
RPS4Y1	chrY	5.60884	2.47339	8.25442e-07	0.00245634	3	330	3
DNAH3	chr16	5.42442	2.44379	9.07365e-07	0.00245634	3	1	292
SLC5A5	chr19	4.97308	2.96219	1.19148e-06	0.00290292	6	4	414
DDX3Y	chrY	8.67076	1.21149	1.55727e-06	0.00344823	0	133	6
EIF1AY	chrY	8.64991	1.18533	1.69836e-06	0.00344823	0	136	1
CXCL2	chr4	8.38549	1.06387	2.67107e-06	0.005006	0	0	114
KDM5D	chrY	4.957	2.22696	5.4924e-06	0.00955835	4	278	1
KCNN1	chr19	4.29072	3.77082	6.06394e-06	0.0095634	17	15	711
NEU4	chr2	8.15327	0.829971	6.28035e-06	0.0095634	0	0	97
CXCL3	chr4	8.01331	0.68436	1.10406e-05	0.0158232	0	3	85
PLK2	chr5	3.97784	5.01164	1.18803e-05	0.0158894	50	72	1637
HSPA6	chr1	5.59822	1.16001	1.23912e-05	0.0158894	1	2	119
PPL	chr16	5.56211	1.12159	1.41478e-05	0.0172348	1	4	114
TNFRSF10D	chr8	3.8595	5.69547	1.61689e-05	0.018759	87	95	2641
MYT1	chr20	4.59729	1.62215	2.28867e-05	0.025346	3	4	161
SCNN1B	chr16	4.44097	1.84709	2.40547e-05	0.0254813	4	32	163
COL1A1	chr17	3.89971	3.20855	3.24976e-05	0.0329905	15	17	472
IRGM	chr5	5.30962	0.867578	3.71148e-05	0.03568	1	5	94
GOLT1A	chr1	7.68459	0.346191	3.80759e-05	0.03568	0	6	64
SNORA2B	chr12	-3.05491	0.836032	4.62176e-05	0.0417054	78	20	0
CDKN2B	chr9	7.55597	0.225186	5.5208e-05	0.0463823	0	1	63
IL22RA1	chr1	7.55597	0.22714	5.5208e-05	0.0463823	0	0	64
HIST1H2AA	chr6	7.53337	0.204293	5.96302e-05	0.0484277	0	0	63
C6orf27	chr6	5.12389	0.666461	7.61035e-05	0.0598124	1	15	72
SORCS2	chr4	5.07347	0.628012	8.56538e-05	0.0652146	1	7	77
TRIM55	chr8	5.05626	0.618598	9.09469e-05	0.0671464	1	2	81
LRRC48	chr17	5.00337	0.569021	0.000109258	0.0754843	1	0	80
NEURL3	chr2	3.46337	3.46141	0.000109487	0.0754843	24	17	559
TNFRSF10C	chr8	3.46561	3.40149	0.000112671	0.0754843	23	20	533
HIST1H2BA	chr6	7.36442	0.0268725	0.000114633	0.0754843	0	3	53
FBLN5	chr14	7.33858	0.00503448	0.000125023	0.0801598	0	1	54
USP9Y	chrY	3.98242	1.59218	0.000137198	0.08571	5	171	5
EFCAB10	chr7	4.3371	0.814047	0.000162354	0.0955168	2	1	93
NGFR	chr17	7.25817	-0.0787756	0.000163422	0.0955168	0	2	50
CYP1A1	chr15	3.29274	4.37933	0.000164657	0.0955168	51	50	1034
SNORA74A	chr5	-2.53205	6.82079	0.000175932	0.0996837	4504	1254	430
PCLO	chr7	4.85205	0.414764	0.000183288	0.101492	1	2	70
GDNF	chr5	4.8116	0.376205	0.000210061	0.113732	1	1	69
SNORA65	chr9	-2.47399	6.50166	0.000222738	0.117974	3584	1175	220
GPR87	chr3	7.14348	-0.197713	0.000238047	0.120829	0	3	45
ARC	chr8	7.14348	-0.190393	0.000238047	0.120829	0	0	48
SNORA41	chr2	-2.49595	4.44843	0.00024742	0.123023	864	237	94
ATF3	chr1	3.10244	6.89601	0.000255462	0.123835	332	377	5793
KLF4	chr9	4.74872	0.31354	0.000259219	0.123835	1	1	66
RRAD	chr16	3.23228	3.46261	0.000270131	0.126567	28	13	559
RIMS4	chr20	7.08253	-0.252195	0.000289879	0.133257	0	0	46
MAFB	chr20	7.05105	-0.291792	0.000320653	0.135361	0	3	42
TRIM29	chr11	7.05105	-0.294354	0.000320653	0.135361	0	4	41
RASD1	chr17	4.68298	0.249965	0.000322236	0.135361	1	0	64
MYO1A	chr12	4.68298	0.248035	0.000322236	0.135361	1	1	63
PHYHIP	chr8	4.68298	0.248035	0.000322236	0.135361	1	1	63
RAGE	chr14	3.34573	2.35062	0.000348921	0.144087	12	17	250
SLC32A1	chr20	4.10536	0.580691	0.000377494	0.152504	2	4	76
C7orf53	chr7	6.98597	-0.360729	0.000394342	0.152504	0	4	39
GADD45G	chr9	6.98597	-0.350147	0.000394342	0.152504	0	0	43
KCNQ2	chr20	6.98597	-0.350147	0.000394342	0.152504	0	0	43
RNU12	chr22	-2.35547	6.42513	0.000426807	0.161863	3325	1177	228
PCDH8	chr13	6.95229	-0.387015	0.000438473	0.161863	0	1	41
SCN4B	chr11	6.95229	-0.384327	0.000438473	0.161863	0	0	42
KANK3	chr19	3.78781	0.826539	0.000453077	0.164758	3	3	91
GRHL3	chr1	3.3326	2.07468	0.000465331	0.166725	10	19	202
CYP4F2	chr19	3.74118	0.785197	0.000502879	0.176368	3	0	91
LAMA1	chr18	4.01266	0.489174	0.000513961	0.176368	2	4	71
GRIN1	chr9	4.01266	0.492543	0.000513961	0.176368	2	2	73
FOS	chr14	3.08798	2.76156	0.000541919	0.181947	19	25	327
SLC6A3	chr5	6.88249	-0.455207	0.000545155	0.181947	0	0	40
NCAN	chr19	3.97384	0.456044	0.00058404	0.192291	2	1	72
ALDH1A3	chr15	3.32353	1.34895	0.000618233	0.200835	6	3	130
DPEP2	chr16	3.39477	1.15967	0.000657542	0.210794	5	3	114
LRRIQ1	chr12	6.80913	-0.529734	0.000683193	0.216173	0	0	38
PADI4	chr1	3.4942	0.935306	0.000708704	0.22137	4	8	93
SNORA53	chr12	-2.31177	6.53314	0.000718305	0.221529	3515	779	752
PVRL4	chr1	2.91032	3.04487	0.000798846	0.243288	26	27	398
EEF1A2	chr20	6.771	-0.589098	0.000863525	0.254064	0	7	30
FBP2	chr9	6.73184	-0.608304	0.000863525	0.254064	0	0	36
C14orf182	chr14	3.16702	1.90708	0.000865513	0.254064	10	30	167
JUN	chr1	2.75377	6.60341	0.000898834	0.260705	340	260	4702
GRAMD2	chr15	4.38518	-0.0461419	0.000913412	0.261816	1	0	52
NKD2	chr5	6.73184	-0.620291	0.000974139	0.275976	0	4	32
SCARNA11	chr12	-2.23073	3.94471	0.00100611	0.281758	580	200	67
PLIN4	chr19	3.37556	0.821226	0.00105075	0.290915	4	7	86
PGLYRP2	chr19	3.78496	0.272437	0.00107464	0.294186	2	0	64
C8orf75	chr8	6.65018	-0.700719	0.00110155	0.298203	0	3	31
HMOX1	chr22	2.68326	6.82806	0.00116262	0.309135	417	462	5333
SNORA69	chrX	-3.70884	-1.78619	0.00116731	0.309135	14	2	0
EPHA10	chr1	-5.8563	-2.61571	0.00121409	0.311369	9	0	0
ITIH2	chr10	-5.8563	-2.61571	0.00121409	0.311369	9	0	0
TMC4	chr19	-5.8563	-2.61571	0.00121409	0.311369	9	0	0
ESPN	chr1	3.48238	0.530063	0.00124072	0.313653	3	2	74
C2orf51	chr2	6.60754	-0.734772	0.00124874	0.313653	0	0	33
LIF	chr22	2.66187	4.77855	0.00136771	0.32255	102	103	1295
PLXNB3	chrX	3.46336	0.503227	0.00140249	0.32255	3	7	68
PLXNA4	chr7	6.60754	-0.753849	0.00141927	0.32255	0	6	27
C1S	chr12	6.60754	-0.753849	0.00141927	0.32255	0	6	27
BAAT	chr9	6.60754	-0.760225	0.00141927	0.32255	0	8	25
CCDC149	chr4	6.56361	-0.782743	0.00141927	0.32255	0	1	31
PDYN	chr20	6.56361	-0.779504	0.00141927	0.32255	0	0	32
TCP11	chr6	6.56361	-0.779504	0.00141927	0.32255	0	0	32
SERPINE1	chr7	2.99454	1.87573	0.00142036	0.32255	11	34	158
ATP4A	chr19	4.27049	-0.184134	0.00143535	0.32255	1	10	38
TTTY15	chrY	3.82913	0.205407	0.00143793	0.32255	2	58	8
CELSR3	chr3	2.70239	3.47135	0.00144303	0.32255	40	28	537
CACNA1G	chr17	3.66826	0.15616	0.00154985	0.343279	2	1	58
FOSB	chr19	2.9965	1.74239	0.00158467	0.347827	10	30	145
COL2A1	chr12	6.5183	-0.828967	0.00161745	0.34874	0	1	30
SCARA3	chr8	6.5183	-0.82566	0.00161745	0.34874	0	0	31
KLHDC8B	chr3	3.40474	0.435626	0.00169326	0.361883	3	13	59
TLR5	chr1	-3.60316	-1.87097	0.00176984	0.374565	13	0	2
EPHB2	chr1	2.72393	2.56309	0.00178335	0.374565	21	19	283
CCDC65	chr12	2.98054	1.59608	0.00180061	0.374958	9	5	151
IGLL3P	chr22	2.87945	2.07384	0.0018389	0.379686	14	100	125
RNU6ATAC	chr9	-2.13752	2.84785	0.00202866	0.413992	265	81	49
LCE1E	chr1	2.93365	1.5488	0.0020985	0.413992	9	8	143
DNAH12	chr3	3.15919	0.619415	0.00211044	0.413992	4	2	78
SEMA3B	chr3	6.47152	-0.89363	0.00211881	0.413992	0	6	24
LOC253573	chr3	6.42317	-0.922626	0.00211881	0.413992	0	0	29
STMN4	chr8	6.42317	-0.922626	0.00211881	0.413992	0	0	29
LRRC14B	chr5	-4.16869	-2.19639	0.002124	0.413992	11	0	1
RGAG4	chrX	2.95583	0.991456	0.00225308	0.431792	6	7	96
CLEC11A	chr19	-5.68948	-2.78763	0.00227426	0.431792	8	0	0
FGF14	chr13	-5.68948	-2.78763	0.00227426	0.431792	8	0	0
WHAMML1	chr15	3.59341	0.0532046	0.00228621	0.431792	2	15	41
PLA2G4E	chr15	4.11298	-0.337156	0.00233611	0.433432	1	8	35
EPB41L4B	chr9	2.88466	1.13781	0.00234446	0.433432	7	12	102
AGAP11	chr10	3.30141	0.339828	0.00234826	0.433432	3	10	57
C2	chr6	6.42317	-0.939903	0.00243611	0.446266	0	5	24
EPHA2	chr1	2.59586	2.95978	0.00246315	0.447852	30	15	379
IP6K3	chr6	3.10429	0.566636	0.0025076	0.448122	4	2	75
SNAI1	chr20	3.25792	0.314184	0.00251217	0.448122	3	1	64
UBASH3A	chr21	2.59752	2.68445	0.00251981	0.448122	25	47	282
ZNF833P	chr19	4.11298	-0.360766	0.00258726	0.454006	1	17	26
IL13	chr5	-2.9555	-1.19322	0.00259017	0.454006	19	2	3
NR1D1	chr17	2.50761	3.81373	0.00269166	0.468426	58	94	621
CALR3	chr19	-3.48913	-1.98211	0.00271991	0.468742	12	2	0
C14orf79	chr14	2.70204	2.03868	0.00273195	0.468742	15	46	167
GSTT1	chr22	6.47152	-0.975539	0.00280996	0.47543	0	30	0
YPEL4	chr11	6.32132	-1.02654	0.00280996	0.47543	0	0	27
ARHGEF33	chr2	4.0095	-0.418866	0.00287024	0.478977	1	0	40
LRRC66	chr4	4.0095	-0.418866	0.00287024	0.478977	1	0	40
NLGN4Y	chrY	6.42317	-1.02351	0.00325213	0.514512	0	29	0
IL6	chr7	6.32132	-1.03376	0.00325213	0.514512	0	2	25
IDI2-AS1	chr10	6.32132	-1.05546	0.00325213	0.514512	0	8	19
ASTL	chr2	6.32132	-1.05546	0.00325213	0.514512	0	8	19
EGR4	chr2	6.26757	-1.08143	0.00325213	0.514512	0	0	26
MYPN	chr10	6.26757	-1.08143	0.00325213	0.514512	0	0	26
SFRP4	chr7	6.26757	-1.08143	0.00325213	0.514512	0	0	26
SRL	chr16	6.26757	-1.08512	0.00325213	0.514512	0	1	25
SLC7A5P1	chr16	2.83958	0.869764	0.00341776	0.537227	6	15	80
ATG9B	chr7	-4.03323	-2.32922	0.00356758	0.557183	10	1	0
NR1D2	chr3	2.35248	5.91367	0.00372026	0.569121	274	309	2719
PLA2G4C	chr19	2.38599	3.85366	0.0037395	0.569121	64	44	681
MIR1229	chr5	-2.64703	-0.782509	0.00374522	0.569121	24	5	3
LPA	chr6	6.21173	-1.13847	0.0037772	0.569121	0	0	25
KITLG	chr12	2.88375	0.66146	0.00379646	0.569121	5	8	74
USHBP1	chr19	2.86612	0.653826	0.00379646	0.569121	5	2	79
SNORA42	chr1	-1.93985	5.50619	0.00380754	0.569121	1604	652	252
GEM	chr8	2.41845	3.2008	0.00391818	0.581333	40	47	417
TMEM146	chr19	3.89801	-0.532127	0.00396081	0.581333	1	1	36
USP2	chr11	3.89801	-0.532127	0.00396081	0.581333	1	1	36
GHRL	chr3	2.56747	1.92741	0.004038	0.589112	15	22	172
SAA2	chr11	3.11896	0.170078	0.00411483	0.596748	3	6	53
OTP	chr5	2.64868	1.56803	0.00415888	0.599567	11	7	144
EDN2	chr1	2.92581	0.393872	0.00433379	0.609565	4	3	65
C3orf47	chr3	6.26757	-1.13329	0.00440336	0.609565	0	14	12
AKR1B15	chr7	6.21173	-1.14982	0.00440336	0.609565	0	3	22
KIAA1199	chr15	6.21173	-1.16118	0.00440336	0.609565	0	6	19
TMEM27	chrX	6.21173	-1.14225	0.00440336	0.609565	0	1	24
OTOA	chr16	6.15365	-1.19785	0.00440336	0.609565	0	0	24
C1orf194	chr1	6.15365	-1.19785	0.00440336	0.609565	0	0	24
LOC386758	chr19	3.34232	-0.159629	0.00449585	0.618853	2	0	47
DFNB31	chr9	2.71315	0.767587	0.00482053	0.659816	6	2	85
BAI2	chr1	3.85885	-0.591548	0.00495625	0.674604	1	8	28
SNORA23	chr11	-1.86406	8.66513	0.00503887	0.678684	14091	6378	1994
CYorf15A	chrY	6.26757	-1.17801	0.00515336	0.678684	0	26	0
C6orf138	chr6	6.15365	-1.22499	0.00515336	0.678684	0	7	17
C21orf122	chr21	6.15365	-1.23665	0.00515336	0.678684	0	10	14
ADRA2C	chr4	6.09313	-1.25976	0.00515336	0.678684	0	0	23
FAT3	chr11	6.09313	-1.25976	0.00515336	0.678684	0	0	23
SIGLEC5	chr19	2.29358	3.76227	0.00521225	0.682748	64	74	606
SCNN1G	chr16	2.75557	0.545627	0.00531203	0.690858	5	4	71
IL27	chr16	3.28005	-0.227548	0.00538742	0.690858	2	3	42
RAP1GAP	chr1	3.28005	-0.232513	0.00538742	0.690858	2	5	40
VWCE	chr11	2.2647	4.59068	0.00538758	0.690858	116	152	1055
ZFHX2	chr14	2.36204	2.73536	0.00552196	0.701211	30	33	302
UTY	chrY	2.77245	1.28028	0.00552588	0.701211	9	122	13
C1orf68	chr1	3.77719	-0.648727	0.00556112	0.702026	1	0	34
SNORA13	chr5	-1.84494	4.51505	0.00582869	0.732011	791	373	103
SNORA27	chr13	-1.85207	7.87139	0.00591609	0.739178	8059	3014	1814
OAZ3	chr1	6.09313	-1.27564	0.00605591	0.748966	0	4	19
KLKP1	chr19	6.02996	-1.32442	0.00605591	0.748966	0	0	22
FAM66D	chr8	-3.88372	-2.46869	0.00612319	0.753461	9	1	0
SNORA64	chr16	-1.80692	8.62504	0.00622633	0.761754	13547	6853	1521
CYP2E1	chr10	3.77719	-0.664005	0.00625311	0.761754	1	5	29
C6orf58	chr6	2.71676	0.497113	0.00632631	0.766837	5	11	62
STK32B	chr4	2.62249	0.845244	0.00644939	0.777886	7	44	51
GCGR	chr17	2.96518	0.0323382	0.00648896	0.778803	3	1	52
CYP4F3	chr19	2.2981	2.30197	0.00679789	0.811882	23	11	235
PKP2	chr12	3.01828	0.00402818	0.00702344	0.821407	3	38	17
KIAA1683	chr19	3.77719	-0.713256	0.00704674	0.821407	1	21	13
FOXJ1	chr17	2.51248	0.801505	0.00709898	0.821407	7	0	88
SHE	chr1	3.21497	-0.303745	0.00713772	0.821407	2	8	35
TPPP	chr5	3.18129	-0.323666	0.00713772	0.821407	2	3	39
TJP1	chr15	2.5788	1.19441	0.00714644	0.821407	9	25	93
TMEM151B	chr6	6.02996	-1.32849	0.00714736	0.821407	0	1	21
TMEM52	chr1	6.02996	-1.33664	0.00714736	0.821407	0	3	19
UNC13A	chr19	2.25648	2.43577	0.00727766	0.829994	26	21	249
SNORA74B	chr5	-1.77622	5.39331	0.00729021	0.829994	1432	749	155
LCE1C	chr1	2.65651	0.448332	0.0075708	0.85793	5	6	64
MUC17	chr7	2.91004	-0.0271772	0.00760941	0.858313	3	4	47
SMOC1	chr14	3.18129	-0.349803	0.00786148	0.880818	2	13	29
JAZF1	chr7	2.76991	0.216017	0.00788123	0.880818	4	18	43
SERPINA6	chr14	2.88167	-0.0566912	0.00825254	0.899097	3	5	45
SIGLEC14	chr19	2.27033	2.06693	0.00833852	0.899097	20	23	187
CTXN1	chr19	6.02996	-1.38153	0.00847409	0.899097	0	14	8
NPW	chr16	5.9639	-1.40463	0.00847409	0.899097	0	3	18
SP6	chr17	5.9639	-1.40463	0.00847409	0.899097	0	3	18
ST6GALNAC3	chr1	5.9639	-1.41718	0.00847409	0.899097	0	6	15
HIST1H1T	chr6	5.9639	-1.3921	0.00847409	0.899097	0	0	21
MCHR1	chr22	5.9639	-1.3921	0.00847409	0.899097	0	0	21
PPP1R3C	chr10	5.9639	-1.3921	0.00847409	0.899097	0	0	21
STON1-GTF2A1L	chr2	5.9639	-1.42555	0.00847409	0.899097	0	8	13
TAC1	chr7	5.9639	-1.3921	0.00847409	0.899097	0	0	21
ALOX12B	chr17	3.11149	-0.383408	0.00867136	0.899097	2	0	40
LPAL2	chr6	3.11149	-0.383408	0.00867136	0.899097	2	0	40
GPSM1	chr9	-2.54887	-1.26033	0.00869826	0.899097	17	3	3
GDF15	chr19	2.09433	5.15451	0.00879597	0.899097	190	140	1616
FCRL6	chr1	-5.28373	-3.20716	0.00889355	0.899097	6	0	0
GRIK2	chr6	-5.28373	-3.20716	0.00889355	0.899097	6	0	0
IL1RAPL2	chrX	-5.28373	-3.20716	0.00889355	0.899097	6	0	0
LOC283194	chr11	-5.28373	-3.20716	0.00889355	0.899097	6	0	0
NR3C2	chr4	-5.28373	-3.20716	0.00889355	0.899097	6	0	0
NRG3	chr10	-5.28373	-3.20716	0.00889355	0.899097	6	0	0
OR2D2	chr11	-5.28373	-3.20716	0.00889355	0.899097	6	0	0
SLC24A2	chr9	-5.28373	-3.20716	0.00889355	0.899097	6	0	0
PGF	chr14	2.19552	2.275	0.0089556	0.901629	24	1	238
RSPH1	chr21	2.51895	0.577	0.0091029	0.901899	6	7	69
CSF3	chr17	2.57204	0.379247	0.00910635	0.901899	5	0	66
ULBP1	chr6	2.57204	0.379247	0.00910635	0.901899	5	0	66
AFAP1	chr4	2.57204	0.375654	0.00910635	0.901899	5	2	64
SCARNA4	chr1	-1.75595	3.18524	0.00933452	0.920754	308	155	42
PPP1R15A	chr19	2.05709	7.58955	0.00954799	0.933546	1056	1135	8371
TNXB_dup2	chr6	3.14681	-0.391762	0.00957915	0.933546	2	16	25
GPR56	chr16	3.07527	-0.423868	0.00957915	0.933546	2	2	37
PDGFRA	chr4	2.55013	0.355059	0.00969594	0.935249	5	2	63
NLGN2	chr17	-2.71252	-1.69878	0.009751	0.935249	13	2	2
SNORA36A	chrX	-1.84298	1.29225	0.00989179	0.935249	85	41	10
CAMK1G	chr1	5.89466	-1.46737	0.0100956	0.935249	0	1	19
DMBT1	chr10	5.89466	-1.46308	0.0100956	0.935249	0	0	20
DNALI1	chr1	5.89466	-1.46308	0.0100956	0.935249	0	0	20
EN2	chr7	5.89466	-1.46308	0.0100956	0.935249	0	0	20
ANKRD53	chr2	5.89466	-1.46308	0.0100956	0.935249	0	0	20
NCRNA00256A	chr9	5.89466	-1.46308	0.0100956	0.935249	0	0	20
PPP2R3A	chr3	5.89466	-1.50173	0.0100956	0.935249	0	9	11
SPATA4	chr4	5.89466	-1.46308	0.0100956	0.935249	0	0	20
C5orf27	chr5	5.89466	-1.46308	0.0100956	0.935249	0	0	20
TTLL6	chr17	5.89466	-1.50173	0.0100956	0.935249	0	9	11
DUSP1	chr5	2.08561	4.02755	0.0102186	0.936794	88	118	691
CACNA1B	chr9	3.59853	-0.851612	0.0102277	0.936794	1	8	22
C3orf32	chr3	3.55018	-0.876138	0.0102277	0.936794	1	1	28
GPRASP1	chrX	2.72209	0.133494	0.0104757	0.95592	4	36	23
SNORD98	chr10	-1.76568	1.7136	0.0105508	0.957859	112	64	7
LCE1B	chr1	2.41101	0.695126	0.0105756	0.957859	7	8	74
FBXO39	chr17	-3.22984	-2.19728	0.0107855	0.973251	10	0	2
HSPA1A	chr6	2.08542	3.02727	0.0111501	1	44	63	342
CLEC4A	chr12	-1.86513	0.676375	0.0112649	1	56	29	4
OSCP1	chr1	2.10148	2.71843	0.0116475	1	35	36	290
ZNF844	chr19	2.02968	4.40726	0.0116972	1	119	192	860
DUOX2	chr15	5.82194	-1.5377	0.012089	1	0	0	19
FOXG1	chr14	5.82194	-1.573	0.012089	1	0	8	11
LDLRAD3	chr11	5.82194	-1.56858	0.012089	1	0	7	12
C10orf140	chr10	5.82194	-1.56417	0.012089	1	0	6	13
PCDH12	chr5	5.82194	-1.5377	0.012089	1	0	0	19
STC1	chr8	5.82194	-1.5377	0.012089	1	0	0	19
LOC100133091	chr7	2.46111	0.492713	0.012096	1	6	25	48
PTPN3	chr9	2.42122	0.481903	0.012096	1	6	9	62
SH3PXD2B	chr5	2.35747	0.632772	0.0123602	1	7	16	63
PPP4R4	chr14	2.11741	2.12	0.0125046	1	23	38	179
RIN2	chr20	2.48232	0.278226	0.0125387	1	5	9	53
THBS1	chr15	2.76222	-0.185723	0.01258	1	3	11	35
TNFAIP6	chr2	2.04841	2.83294	0.0125896	1	39	22	328
FBXO27	chr19	-1.96719	-0.117143	0.0127204	1	33	12	6
COL11A2	chr6	2.17287	1.73462	0.0130511	1	17	31	136
SLC6A9	chr1	2.06544	2.71862	0.013175	1	36	55	272
TSGA10	chr2	2.07422	2.7137	0.0133518	1	36	86	243
ZNF502	chr3	2.40086	0.445645	0.0136005	1	6	19	51
DNAH7	chr2	2.3802	0.443452	0.0136005	1	6	9	60
NRARP	chr9	2.00491	2.96092	0.0140729	1	44	43	340
PTTG3P	chr8	-2.59848	-1.78779	0.0141664	1	12	2	2
SNORA55	chr1	-1.61871	6.76029	0.0141958	1	3540	1979	514
SNORA75	chr2	-1.6337	5.58384	0.0143267	1	1567	780	312
MIR1248	chr3	-1.67912	6.34654	0.0144604	1	2655	738	1055
C14orf148	chr14	2.96084	-0.557684	0.014496	1	2	10	26
DSCAML1	chr11	2.92059	-0.576304	0.014496	1	2	3	32
ZFY	chrY	2.49313	0.860122	0.0145543	1	8	87	12
IL9R	chrY	5.82194	-1.58624	0.0145545	1	0	11	8
OR2T10	chr1	5.82194	-1.59066	0.0145545	1	0	12	7
TREM1	chr6	5.82194	-1.59507	0.0145545	1	0	13	6
GNAI1	chr7	5.74535	-1.6209	0.0145545	1	0	1	17
LGSN	chr6	5.74535	-1.62544	0.0145545	1	0	2	16
PLXDC1	chr17	5.74535	-1.62544	0.0145545	1	0	2	16
PTCHD2	chr1	5.74535	-1.62998	0.0145545	1	0	3	15
APLN	chrX	5.74535	-1.63905	0.0145545	1	0	5	13
KLHL30	chr2	5.74535	-1.65266	0.0145545	1	0	8	10
SNORA81	chr3	-1.67697	6.36507	0.0145641	1	2688	752	1066
HAS3	chr16	2.69858	-0.23706	0.015009	1	3	7	37
TRIM36	chr5	2.66567	-0.263497	0.015009	1	3	5	38
CCDC151	chr19	3.44833	-0.980115	0.0151907	1	1	2	25
COL7A1	chr3	2.09114	1.75608	0.0152042	1	18	14	153
PLEKHG1	chr6	1.94311	4.58593	0.0153378	1	142	206	976
ANKRD56	chr4	2.30192	1.07219	0.0157404	1	10	37	71
ARRDC3	chr5	1.90417	6.51793	0.0159668	1	555	767	3727
FAM198B	chr4	2.24765	1.0527	0.0163729	1	10	11	93
TMEM132B	chr12	2.69858	-0.264552	0.0164237	1	3	18	26
ADM2	chr22	1.99544	2.49727	0.0166374	1	32	24	253
CHAC1	chr15	1.92663	4.04505	0.0166722	1	99	178	637
GAL3ST4	chr7	1.93664	3.52463	0.0168055	1	68	74	490
DHRS3	chr1	2.08563	1.57698	0.0171108	1	16	18	130
OVGP1	chr1	2.03944	1.78885	0.0171118	1	19	12	158
PODXL	chr7	2.06551	1.64576	0.0174207	1	17	19	136
CCDC81	chr11	3.39458	-1.03315	0.0174291	1	1	2	24
DAGLA	chr11	3.39458	-1.04038	0.0174291	1	1	4	22
SHC4	chr15	3.39458	-1.04038	0.0174291	1	1	4	22
ANKRD22	chr10	2.38665	0.174183	0.0175477	1	5	16	42
LDLRAD2	chr1	-3.08033	-2.33015	0.0176234	1	9	1	1
OR2C1	chr16	-3.08033	-2.33015	0.0176234	1	9	1	1
MIR4263	chr2	5.74535	-1.66627	0.0176238	1	0	11	7
ARHGEF16	chr1	5.66447	-1.7042	0.0176238	1	0	1	16
TRNP1	chr1	5.66447	-1.7042	0.0176238	1	0	1	16
FOXA2	chr20	5.66447	-1.70887	0.0176238	1	0	2	15
SORCS3	chr10	5.66447	-1.7182	0.0176238	1	0	4	13
AMOTL2	chr3	5.66447	-1.72287	0.0176238	1	0	5	12
CTGF	chr6	5.66447	-1.69953	0.0176238	1	0	0	17
SLC26A7	chr8	5.66447	-1.69953	0.0176238	1	0	0	17
TCTE1	chr6	5.66447	-1.69953	0.0176238	1	0	0	17
ZNF702P	chr19	5.66447	-1.72754	0.0176238	1	0	6	11
PDE4C	chr19	2.00845	2.26574	0.0177017	1	27	18	218
BAG3	chr10	2.03224	1.8403	0.0177947	1	20	34	144
KCNA2	chr1	-2.14568	-0.823809	0.0178693	1	21	3	7
EPPK1	chr8	2.87918	-0.61927	0.0180169	1	2	4	30
DLX2	chr2	2.83654	-0.648208	0.0180169	1	2	0	33
MCF2L2	chr3	-2.41349	-1.62016	0.0180897	1	13	3	2
NR4A2	chr2	2.11567	1.3124	0.0182611	1	13	9	114
ATP5L2	chr22	-1.69262	1.53651	0.0184345	1	96	37	27
SNORA36C	chr2	-1.72713	0.761474	0.018596	1	57	26	11
BSN	chr3	2.16881	0.66073	0.0186685	1	8	9	70
ADAM29	chr4	-5.02809	-3.47274	0.0187398	1	5	0	0
ANKRD7	chr7	-5.02809	-3.47274	0.0187398	1	5	0	0
FGF12	chr3	-5.02809	-3.47274	0.0187398	1	5	0	0
GPR176	chr15	-5.02809	-3.47274	0.0187398	1	5	0	0
MIR138-2	chr16	-5.02809	-3.47274	0.0187398	1	5	0	0
MIR181B1	chr1	-5.02809	-3.47274	0.0187398	1	5	0	0
NCRNA00168	chr10	-5.02809	-3.47274	0.0187398	1	5	0	0
OR7E37P_dup2	chr13	-5.02809	-3.47274	0.0187398	1	5	0	0
VPREB1	chr22	-5.02809	-3.47274	0.0187398	1	5	0	0
STOX2	chr4	2.33633	0.153151	0.0188069	1	5	3	53
LOC440461	chr17	-2.251	-1.26894	0.0192602	1	16	5	2
C3orf57	chr3	-3.52825	-2.79499	0.0193654	1	7	1	0
KLRF2	chr12	-3.52825	-2.79499	0.0193654	1	7	1	0
LTC4S	chr5	-3.52825	-2.79499	0.0193654	1	7	1	0
MSR1	chr8	-3.52825	-2.79499	0.0193654	1	7	1	0
SPRN	chr10	-3.52825	-2.78866	0.0193654	1	7	0	1
LRRC37A3	chr17	2.59751	-0.351979	0.0197398	1	3	14	27
VGF	chr7	2.56219	-0.354076	0.0197398	1	3	2	38
ALDH8A1	chr6	3.39458	-1.06936	0.0200572	1	1	12	14
TUFT1	chr1	2.0561	1.45628	0.0200603	1	15	18	118
FLJ14186	chr4	2.87918	-0.649384	0.0201416	1	2	14	20
PHLDA2	chr11	2.83654	-0.66961	0.0201416	1	2	7	26
ZBTB10	chr8	1.82852	5.61511	0.0203653	1	311	417	1973
LOC283693	chr15	2.4848	-0.101551	0.0208686	1	4	37	13
SEPT5-GP1BB	chr22	2.39616	-0.107761	0.0208686	1	4	3	44
TRPV3	chr17	1.90722	2.57866	0.0210574	1	36	46	247
C7orf63	chr7	1.98379	1.65353	0.0212476	1	18	20	135
MIR1204	chr8	2.20413	0.472421	0.0213765	1	7	26	45
SATB1	chr3	2.18931	0.848035	0.0214301	1	9	10	80
TDRD1	chr10	5.66447	-1.76019	0.0214711	1	0	13	4
FOXI3	chr2	5.57878	-1.79255	0.0214711	1	0	1	15
KLF15	chr3	5.57878	-1.79255	0.0214711	1	0	1	15
ACTN2	chr1	5.57878	-1.79736	0.0214711	1	0	2	14
RANBP3L	chr5	5.57878	-1.79736	0.0214711	1	0	2	14
GPR172B	chr17	5.57878	-1.80216	0.0214711	1	0	3	13
EFHB	chr3	5.57878	-1.78774	0.0214711	1	0	0	16
ENPP1	chr6	5.57878	-1.78774	0.0214711	1	0	0	16
LOC646851	chr22	2.09829	1.06499	0.0219598	1	11	1	102
WDR66	chr12	2.024	1.42505	0.0219767	1	15	20	113
SNORA58	chr3	-1.49935	5.55726	0.0220197	1	1493	985	157
CRIP2	chr14	2.36535	-0.13186	0.0226331	1	4	1	45
MAFF	chr22	1.97447	1.63158	0.0230087	1	18	36	118
MPP7	chr10	3.28066	-1.15297	0.0231535	1	1	4	20
EHF	chr11	3.28066	-1.15675	0.0231535	1	1	5	19
RRN3P1	chr16	3.28066	-1.16813	0.0231535	1	1	8	16
ZNF763	chr19	1.95754	1.76504	0.0231884	1	20	43	126
MAST4	chr5	2.11219	1.0439	0.0237313	1	11	29	75
KCTD16	chr5	2.56219	-0.391305	0.0238495	1	3	16	24
SNORA45	chr11	-1.48895	6.01655	0.0239381	1	2039	1234	337
ETV7	chr6	1.83061	3.11796	0.0240798	1	55	77	347
ABP1	chr7	-1.73767	0.323853	0.0244527	1	42	14	13
C8orf73	chr8	-1.84578	-0.369697	0.0245243	1	27	12	4
KAL1	chrX	-1.74076	0.210961	0.0247748	1	39	15	10
GAD1	chr2	2.15553	0.236165	0.0252598	1	6	8	51
RTKN2	chr10	2.79261	-0.75926	0.0253186	1	2	22	10
LOC642846	chr12	2.79261	-0.734072	0.0253186	1	2	14	18
CDK18	chr1	2.7473	-0.759142	0.0253186	1	2	8	23
EMX1	chr2	1.79598	3.23943	0.0255015	1	61	74	385
EFNA1	chr1	1.8513	2.01066	0.0255365	1	25	21	175
FAM71A	chr1	5.48769	-1.8866	0.0263295	1	0	1	14
WWC2	chr4	5.48769	-1.8866	0.0263295	1	0	1	14
NEFM	chr8	5.48769	-1.89155	0.0263295	1	0	2	13
C21orf96	chr21	5.48769	-1.89155	0.0263295	1	0	2	13
LECT1	chr13	5.48769	-1.89651	0.0263295	1	0	3	12
C14orf178	chr14	5.48769	-1.89651	0.0263295	1	0	3	12
PPIL6	chr6	5.48769	-1.89651	0.0263295	1	0	3	12
DRD2	chr11	5.48769	-1.90146	0.0263295	1	0	4	11
PCSK9	chr1	5.48769	-1.90146	0.0263295	1	0	4	11
SLC30A3	chr2	5.48769	-1.90146	0.0263295	1	0	4	11
SPRYD5	chr11	5.48769	-1.90146	0.0263295	1	0	4	11
GRIN2C	chr17	5.48769	-1.88164	0.0263295	1	0	0	15
MAPK15	chr8	5.48769	-1.88164	0.0263295	1	0	0	15
PKNOX2	chr11	5.48769	-1.88164	0.0263295	1	0	0	15
PLA2G4D	chr15	5.48769	-1.88164	0.0263295	1	0	0	15
TPPP3	chr16	5.48769	-1.90641	0.0263295	1	0	5	10
ZNF280A	chr22	5.48769	-1.88164	0.0263295	1	0	0	15
HES2	chr1	1.79449	3.01773	0.0263903	1	52	35	356
C10orf93	chr10	1.96886	1.37181	0.0264745	1	15	23	105
LRP5L	chr22	1.82222	2.90994	0.0264931	1	48	79	289
KHDRBS2	chr6	2.33388	-0.185307	0.0267018	1	4	11	34
RIN1	chr11	2.30171	-0.200923	0.0267018	1	4	5	39
SPATA18	chr4	1.74904	4.45063	0.0267322	1	145	139	916
KDM6B	chr17	1.74954	4.15299	0.026759	1	118	119	740
NOTCH2NL	chr1	1.85825	2.31134	0.0267742	1	31	54	190
KBTBD10	chr2	3.28066	-1.20233	0.0268145	1	1	17	7
TAS2R30	chr12	3.22014	-1.23211	0.0268145	1	1	9	14
GNAT2	chr1	3.22014	-1.236	0.0268145	1	1	10	13
KLHDC7A	chr1	3.15697	-1.25909	0.0268145	1	1	0	22
SPTB	chr14	3.15697	-1.25909	0.0268145	1	1	0	22
C1orf51	chr1	2.10716	0.78384	0.0268276	1	9	2	83
NDRG1	chr8	2.17963	0.231505	0.02696	1	6	22	38
ZNF396	chr18	2.17963	0.225687	0.02696	1	6	25	35
TTC21A	chr3	1.81276	2.70323	0.0270615	1	42	83	237
SCARNA8	chr9	-1.47396	5.05461	0.0272732	1	1038	564	244
MDM2	chr12	1.72023	8.79289	0.0275635	1	3012	4166	17300
RAPH1	chr2	2.10716	0.762389	0.0280855	1	9	17	68
SLC45A3	chr1	1.71756	4.85902	0.0281133	1	196	171	1224
ICAM5	chr19	1.9462	1.3451	0.0282017	1	15	29	97
HLF	chr17	2.01548	0.519936	0.0284277	1	8	9	62
PADI3	chr1	2.70052	-0.791372	0.0284724	1	2	4	26
DYNLRB2	chr16	2.70052	-0.794619	0.0284724	1	2	5	25
ACHE	chr7	1.73388	3.95948	0.0288083	1	104	91	658
SEC61A2	chr10	1.71032	4.6467	0.0292041	1	170	154	1050
SRPX	chrX	-2.91351	-2.46964	0.0292855	1	8	1	1
LOC100268168	chr5	-2.91351	-2.46377	0.0292855	1	8	0	2
OR14I1	chr1	-2.91351	-2.46377	0.0292855	1	8	0	2
ABCA9	chr17	1.968	1.16117	0.0295605	1	13	24	87
SNORA72	chr8	-1.43128	6.44136	0.0297505	1	2691	1676	482
C5orf41	chr5	1.69654	6.17913	0.0300091	1	499	670	2829
C3orf15	chr3	1.81409	1.96437	0.0301871	1	25	40	151
INTU	chr4	2.03254	0.341096	0.0303747	1	7	10	53
DHRS9	chr2	1.99899	1.48008	0.0304599	1	17	136	12
BBC3	chr19	1.67953	5.80905	0.0304765	1	387	292	2390
LOC100190938	chr17	-2.47466	-1.87261	0.0307354	1	11	0	4
CRB2	chr9	2.07295	0.739585	0.0308093	1	9	11	72
ZNF643	chr1	1.84212	1.90302	0.0310565	1	24	78	109
GABBR2	chr9	3.15697	-1.26703	0.0311593	1	1	2	20
HMCN1	chr1	3.15697	-1.27498	0.0311593	1	1	4	18
PSD	chr10	3.15697	-1.27895	0.0311593	1	1	5	17
LOC339524	chr1	3.15697	-1.28691	0.0311593	1	1	7	15
MAK	chr6	2.012	0.956229	0.0313571	1	11	25	72
LEAP2	chr5	2.30171	-0.232881	0.0316319	1	4	18	26
EFNB2	chr13	1.8577	1.52777	0.0319417	1	18	33	109
PPM1E	chr17	2.41154	-0.50472	0.0320021	1	3	5	31
NEK10	chr3	2.65217	-0.854372	0.032086	1	2	9	20
MMP8	chr11	2.60214	-0.87219	0.032086	1	2	0	28
SCML4	chr6	5.48769	-1.95091	0.0325128	1	0	14	1
C9orf98	chr9	5.39045	-1.98713	0.0325128	1	0	1	13
CHGA	chr14	5.39045	-1.99225	0.0325128	1	0	2	12
RBP1	chr3	5.39045	-1.99225	0.0325128	1	0	2	12
RNF152	chr18	5.39045	-1.99736	0.0325128	1	0	3	11
THSD4	chr15	5.39045	-1.99736	0.0325128	1	0	3	11
CHGB	chr20	5.39045	-1.98202	0.0325128	1	0	0	14
CHIA	chr1	5.39045	-1.98202	0.0325128	1	0	0	14
DDX4	chr5	5.39045	-1.98202	0.0325128	1	0	0	14
GRM2	chr3	5.39045	-1.98202	0.0325128	1	0	0	14
HOXC13	chr12	5.39045	-1.98202	0.0325128	1	0	0	14
LOXL4	chr10	5.39045	-1.98202	0.0325128	1	0	0	14
NOS1	chr12	5.39045	-1.98202	0.0325128	1	0	0	14
SHANK3	chr22	5.39045	-1.98202	0.0325128	1	0	0	14
SPATC1	chr8	5.39045	-2.01779	0.0325128	1	0	7	7
UTS2D	chr3	5.39045	-1.98202	0.0325128	1	0	0	14
MOCOS	chr18	2.23009	-0.0347916	0.0336414	1	5	44	8
REM2	chr14	2.17388	-0.0463566	0.0336414	1	5	25	25
CDKN1C	chr11	2.14493	-0.0421004	0.0336414	1	5	11	38
ZEB2	chr2	1.69727	3.67672	0.033658	1	88	120	498
DIXDC1	chr11	2.07295	0.702815	0.0338395	1	9	36	47
UBE2S	chr19	-1.45551	4.36441	0.0342015	1	633	234	265
